# Supplementary material for: Genome Sequencing of Multiple Primary Lung Cancers Harbouring Mixed Histology and Spontaneously Regressing Small-Cell Lung Cancer
Source: J Pers Med. 2024 Feb 28;14(3):257. doi: 10.3390/jpm14030257 (PMC10971334; doi:10.3390/jpm14030257)
Supplement: Supplementary file 1 [file jpm-14-00257-s001.zip]

Archive with 1 entries (1 files):
- jpm-2797561-supplementary.pdf
